# Supplementary material for: Development of 3D Printed Biodegradable Mesh with Antimicrobial Properties for Pelvic Organ Prolapse
Source: Polymers (Basel). 2022 Feb 16;14(4):763. doi: 10.3390/polym14040763 (PMC8877663; doi:10.3390/polym14040763)
Supplement: Supplementary file 1 [file polymers-14-00763-s001.zip]

Archive with 1 entries (1 files):
- polymers-1552220-supplementary.pdf
